# Supplementary material for: Pancreatic Islet Transplantation into the Submandibular Gland: Our Experimental Experience and a Review of the Relevant Literature
Source: J Clin Med. 2023 May 29;12(11):3735. doi: 10.3390/jcm12113735 (PMC10253336; doi:10.3390/jcm12113735)
Supplement: Supplementary file 1 [file jcm-12-03735-s001.zip]

Archive with 2 entries (2 files):
- jcm-2321822-Supplementary figures.pdf
- jcm-2321822-supplementary revised 230501.xlsx
