# Supplementary material for: Pancreatic Islet Transplantation into the Submandibular Gland: Our Experimental Experience and a Review of the Relevant Literature
Source: J Clin Med. 2023 May 29;12(11):3735. doi: 10.3390/jcm12113735 (PMC10253336; doi:10.3390/jcm12113735)
Supplement: Supplementary file 1 [file jcm-12-03735-s001.zip › jcm-2321822-supplementary revised 230501.xlsx]

## Sheet: Blood glucose follow up
Rat/Day	Cure	Cure date	0	1	2	3	4	5	6	7	8	9	10	11	12	13	14	15	16	17	18	19	20	21	22	23	24	25	26	27	28	29	30	31	Post-graftectomy
																																			Day 1	Day 2	Day 3
SMG 1	No		456	500	450	438		500		500		500		435	395		500		315			500		500			500			500				500
SMG 2	Yes	d28	500	500			500					500				500				500									209		189			145	352	366	395
SMG 3	No		500	500		500			520						492				401			351			331			341			354			425
SMG 4	No		500	500		500			454						500				470			412			553			340			452			334
SMG 5	Yes	d22	483	430		432			519						291				276			222			155			138			136			108	322	333	351
SMG 6	No		470	506		421			435						500				374			306			353			395						453
SMG 7	No		466	439		500			345						395				406			443			421			359			413
SMG 8	No		500	500		491			402						443				424			500			500			455			500
SMG 9	No		500	500		493			479						551				500			500			500			500						500
SMG 10	No		500	500		500			440						480				500			476			500			387						393
SMG 11	No		500	500				500					500			500				392		495					475							463
SMG 12	No		500	500				500					500			500				357		478					500							498
IPO 1	Yes	d3	500	175		108				100							112												87			116		103
IPO 2	No		500	420	397	500			500				424			500				500				453							410
IPO 3	No		481	381	423	294		459		368			500				354				438				397			413						337
IPO 4	Yes	d11	403	203	232	331		262			258			175					112				157			124						167
IPO 6	Yes	d9	500	343	372	328		261				141				142			247						113					164			108
IPO 7	Yes	d18	500	263			356	376			322			179				365			193				294			182				134
IPO 5 (x)	Died on d2

## Sheet: IVGTT SMG
Minute	Normal average	SMG1	SMG2	SMG3	SMG4	Diabetic average		For error bars	Normal							Diabetic
0	73.8333	102	95	76	74	151.8			11.3346							13.3357
5	388.5	427	456	445	414	468			46.2484							72.015
10	344.167	377	403	362	390	430.8			25.5174							21.4159
20	268.5	334	360	300	376	384			28.2769							5.9397
30	181.667	332	346	286	330	378.6			32.7906							28.2446
60	103	189	202	174	213	338.4			10.504							23.3307
90	104.333	171	153	130	161	340.2			8.557							8.9398
120	91.1667	126	96	88	101	328.8			6.79256							12.4996
AUC	18615	27887.5	28150	24290	28275	42653		STDEV	1230.69	0	0	0	0	0	0	353.77
	550					250	SEM

## Sheet: IVGTT IPO
Minute	Normal average	IPO2	IPO4	IPO6	Diabetic average		For error bars	Normal							Diabetic
0	73.8333	66	60	158	151.8			11.3346							13.3357
5	388.5	416	462	500	468			46.2484							72.015
10	344.167	322	445	430	430.8			25.5174							21.4159
20	268.5	317	374	366	384			28.2769							5.9397
30	181.667	307	316	296	378.6			32.7906							28.2446
60	103	147	215	168	338.4			10.504							23.3307
90	104.333	104	149	126	340.2			8.557							8.9398
120	91.1667	101	114	116	328.8			6.79256							12.4996
AUC	18615	23015	28487.5	26260	42653		STDEV	1230.69	0	0	0	0	0	0	353.77
	550				250	SEM

## Sheet: IVGTT average
Minute	Normal	Average SMG	Average IPO	Diabetic		For error bars	Normal							Diabetic
0	73.8333	86.75	94.6667	151.8			11.3346							13.3357
5	388.5	435.5	459.333	468			46.2484							72.015
10	344.167	383	399	430.8			25.5174							21.4159
20	268.5	342.5	352.333	384			28.2769							5.9397
30	181.667	323.5	306.333	378.6			32.7906							28.2446
60	103	194.5	176.667	338.4			10.504							23.3307
90	104.333	153.75	126.333	340.2			8.557							8.9398
120	91.1667	102.75	110.333	328.8			6.79256							12.4996
AUC	18615	27150.6	25920.8	42653		STDEV	1230.69	0	0	0	0	0	0	353.77
	550	956.954	1588.85	250	SEM
